# Supplementary material for: Functional Relationships between L1CAM, LC3, ATG12, and Aβ
Source: Int J Mol Sci. 2024 Oct 9;25(19):10829. doi: 10.3390/ijms251910829 (PMC11476435; doi:10.3390/ijms251910829)
Supplement: Supplementary file 1 [file ijms-25-10829-s001.zip]

Archive with 1 entries (1 files):
- ijms-3244244-supplementary.pdf
